# Supplementary material for: Synergistic Effects of Levodopa, Benserazide, and Nortriptyline on Behavioral Impairments and Brain Pathology in an Experimental Rat Model of Parkinson’s Disease
Source: Neurol Res Int. 2026 Jan 28;2026:9986180. doi: 10.1155/nri/9986180 (PMC12852062; doi:10.1155/nri/9986180)
Supplement: Supplementary file 1 — Supporting Information Additional supporting information can be found online in the Supporting Information section. [file NRI-2026-9986180-s001.zip]

Archive with 3 entries (3 files):
- Author Checklist - E10 only (1).pdf
- Graphical abstract.docx
- Highlights.docx
